# Supplementary material for: One-carbon metabolism biomarkers and genetic variants in relation to colorectal cancer risk by KRAS and BRAF mutation status
Source: PLoS One. 2018 Apr 25;13(4):e0196233. doi: 10.1371/journal.pone.0196233 (PMC5919009; doi:10.1371/journal.pone.0196233)
Supplement: S1 File — Supplementary tables A-I. (XLSX) [file pone.0196233.s001.xlsx]

## Sheet: Table A
Table A. List of genotyped SNPs.
Gene	SNP	Alleles (common/variant)	Enzyme/protein	Functional annotation	MAF (%)a	MAFref (%,)b
BHMT	rs3733890	G/A	Betaine-homocysteine S-methyltransferase	Non-synonymous (missense)	29.2	31
CBS	rs234706	C/T	Cystathionine-β-synthase	Synonymous	32.4	32
CBS	no rs#, 844ins68	-	Cystathionine-β-synthase	Exon 8 insertion	5.6	-
CTH	rs1021737	G/T	Cystathionine γ-lyase	Non-synonymous (missense)	23.5	27
DHFR	rs70991108	-	Dihydrofolate reductase	Intronic deletion	46.5	-
FOLR1	rs2071010	G/A	Folate receptor 1	5'-UTR	4.3	7
MTHFD1	rs2236225	G/A	Methylenetetrahydrofolate dehydrogenase	Non-synonymous (missense)	46.3	43
MTHFR	rs1801131	A/C	Methylenetetrahydrofolate reductase	Non-synonymous (missense)	34.5	32
MTHFR	rs1801133c	C/T	Methylenetetrahydrofolate reductase	Non-synonymous (missense)	30.2	35
MTR	rs1805087	A/G	5-methyltetrahydrofolate-homocysteine methyltransferase	Non-synonymous (missense)	24	17
MTRR	rs1532268	C/T	5-methyltetrahydrofolate-homocysteine methyltransferase reductase	Non-synonymous (missense)	34	34
MTRR	rs1801394	A/G	5-methyltetrahydrofolate-homocysteine methyltransferase reductase	Non-synonymous (missense)	42.3	54
SHMT1	rs1979277	C/T	Serine hydroxymethyltransferase 1	Non-synonymous (missense)	32.6	31
SLC19A1	rs1051266	G/A	Solute carrier family 19 member 1	Non-synonymous (missense)	46.9	56
TCN2	rs1801198	C/G	Transcobalamin 2	Non-synonymous (missense)	40.1	57
TCN2	rs9606756	A/G	Transcobalamin 2	Non-synonymous (missense)	15.5	12
TYMS	rs34489327	-	Thymidylate synthase	3’UTR deletion	33.8	-
a Minor allele frequency, calculated in control participants
b Reference MAFs in participants of European ancestry in the 1000 genomes project
c Commonly referred to as the MTHFR 677C>T

## Sheet: Table B
Table B. Summary statistics of included biomarkers.
	Median concentrations (interquartile range)						Mean log-concentrations (SD)
	Controls (n = 947)		CRC cases (n=488)a				All (n=1319)
			KRAS-mutated (n=125)	BRAF-mutated (n=117)	KRAS/BRAF wild-type (n=246)
Folate (nmol/L)	7.2 (4.6-10.4)		6.8 (4.5-10.1)	7.2 (4.6-9.7)	7.7 (5.1-11.2)		1.98 (0.64)
Vitamin B6 (PLP, nmol/L)	37.3 (27.1-51.1)		34.6 (26.7-49.6)	34.2 (24.3-50.1)	35.7 (26.3-50.7)		3.66 (0.58)
Vitamin B2 (riboflavin, nmol/L)	11.9 (7.9-17.8)		10.7 (7.9-16.9)	10.9 (7.7-15.3)	10.8 (7.2-16.4)		2.51 (0.71)
Vitamin B12 (cobalamin, pmol/L)	423 (352-511)		428 (356-529)	397 (341-493)	411 (333-479)		6.03 (0.32)
Homocysteine (µmol/L)	9.9 (8.2-11.7)		9.7 (8.3-11.4)	10.1 (8.4-12.6)	10.0 (8.6-11.6)		2.31 (0.31)
Cystathionine (µmol/L)	0.16 (0.12-0.21)		0.14 (0.12-0.20)	0.17 (0.13-0.23)	0.16 (0.12-0.21)		-1.80 (0.49)
Cysteine (µmol/L)	278 (256-299)		273 (246-296)	279 (261-298)	274 (257-300)		5.62 (0.12)
Glycine (µmol/L)	226 (193-280)		220 (193-259)	232 (201-269)	222 (188-262)		5.45 (0.29)
Serine (µmol/L)	109 (96-124)		107 (98-121)	106 (95-119)	108 (95-123)		4.68 (0.20)
Methionine (µmol/L)	26.5 (23.5-30.1)		24.9 (22.8-28.2)	25.6 (23.1-29.1)	26.4 (23.5-29.8)		3.27 (0.19)
Choline (µmol/L)	8.7 (7.7-9.8)		8.6 (7.8-9.8)	8.7 (7.7-9.9)	8.6 (7.6-9.6)		2.16 (0.19)
Betaine (µmol/L)	30.7 (26.0-35.4)		30.1 (25.6-34.2)	29.9 (26.1-35.4)	30.2 (25.9-34.2)		3.41 (0.25)
Dimethylglycine (DMG, µmol/L)	3.6 (3.0-4.5)		3.8 (3.0-4.3)	3.5 (2.9-4.4)	3.5 (2.9-4.5)		1.30 (0.34)
Sarcosine (µmol/L)	1.5 (1.2-2.1)		1.5 (1.2-2.1)	1.5 (1.1-2.0)	1.5 (1.2-2.1)		0.49 (0.48)
Abbreviations: PLP: pyridoxal 5'-phosphate
a 5 cases with mutations in both KRAS and BRAF (1% of cases), and their corresponding controls were excluded from the analyses.

## Sheet: Table C
Table C. Odds ratios for CRC risk by KRAS and BRAF mutation status per allele of the CTH rs1021737 SNP in subgroups.
Subgroup	CRC subtype	Cases/controls (n)	OR (95 % CI)a	Pheterogeneityb
VIP	KRAS-mutated	107/210	0.71 (0.48, 1.06)	0.03
VIP	BRAF-mutated	85/167	1.59 (1.02, 2.49)	0.03
VIP	KRAS/BRAF wild type	188/362	0.93 (0.69, 1.26)	0.03
MSP	KRAS-mutated	18/34	0.82 (0.28, 2.39)	0.59
MSP	BRAF-mutated	32/62	1.50 (0.71, 3.14)	0.59
MSP	KRAS/BRAF wild type	58/112	1.00 (0.54, 1.84)	0.59
Men	KRAS-mutated	49/95	0.57 (0.30, 1.09)	0.01
Men	BRAF-mutated	31/61	2.63 (1.16, 5.95)	0.01
Men	KRAS/BRAF wild type	115/219	0.94 (0.63, 1.38)	0.01
Women	KRAS-mutated	76/149	0.82 (0.52, 1.30)	0.32
Women	BRAF-mutated	86/168	1.32 (0.85, 2.05)	0.32
Women	KRAS/BRAF wild type	131/255	0.95 (0.66, 1.38)	0.32
Follow-up time ≥2years	KRAS-mutated	118/231	0.69 (0.47, 1.01)	0.02
Follow-up time ≥2years	BRAF-mutated	107/212	1.47 (0.99, 2.19)	0.02
Follow-up time ≥2years	KRAS/BRAF wild type	216/416	0.90 (0.68, 1.20)	0.02
Colon	KRAS-mutated	81/160	0.59 (0.36, 0.97)	0.01
Colon	BRAF-mutated	105/205	1.50 (0.99, 2.25)	0.01
Colon	KRAS/BRAF wild type	137/265	0.82 (0.56, 1.19)	0.01
Rectum	KRAS-mutated	44/84	0.96 (0.54, 1.69)	0.43
Rectum	BRAF-mutated	12/24	2.19 (0.68, 7.03)	0.43
Rectum	KRAS/BRAF wild type	108/207	1.10 (0.75, 1.63)	0.43
Folate ≥6 nmol/L	KRAS-mutated	75/103	0.70 (0.41, 1.22)	0.02
Folate ≥6 nmol/L	BRAF-mutated	74/110	2.02 (1.14, 3.60)	0.02
Folate ≥6 nmol/L	KRAS/BRAF wild type	166/238	0.95 (0.65, 1.38)	0.02
Abbreviations: CRC, colorectal cancer; OR, odds ratio; CI: confidence interval, SD: Standard deviation, VIP: Västerbotten intervention programme, MSP: Mammography screening project.
a Estimates from conditional logistic regression models adjusted for the matching variables: age at and year of blood sampling, cohort, fasting status, and sex.
b Likelihood ratio test (2-sided) of heterogeneity, testing for a common association across subtypes.

## Sheet: Table D
Table D. Odds ratios for CRC risk by KRAS and BRAF mutation status for all one-carbon metabolism biomarkers and SNPs.
Gene (for SNPs)	Exposure	Complete, n	Effect type	CRC Subtype	Bayesian network edge confidence (%)	OR (95 % CI)a	P	Pheterogeneityb
CTH	rs1021737	1407	per allele	KRAS-mutated	34	0.72 (0.50, 1.05)	0.09	0.01
CTH	rs1021737	1407	per allele	BRAF-mutated	34	1.56 (1.07, 2.30)	0.02	0.01
CTH	rs1021737	1407	per allele	KRAS/BRAF wild type	34	0.94 (0.72, 1.24)	0.68	0.01
DHFR	rs70991108	1389	per allele	KRAS-mutated	27.4	1.14 (0.85, 1.54)	0.39	0.09
DHFR	rs70991108	1389	per allele	BRAF-mutated	27.4	0.93 (0.67, 1.31)	0.69	0.09
DHFR	rs70991108	1389	per allele	KRAS/BRAF wild type	27.4	0.76 (0.61, 0.94)	0.01	0.09
BHMT	rs3733890	1414	per allele	KRAS-mutated	26.7	0.62 (0.43, 0.90)	0.01	0.03
BHMT	rs3733890	1414	per allele	BRAF-mutated	26.7	1.04 (0.74, 1.45)	0.84	0.03
BHMT	rs3733890	1414	per allele	KRAS/BRAF wild type	26.7	1.11 (0.86, 1.44)	0.43	0.03
CBS	rs234706	1418	per allele	KRAS-mutated	25.6	1.21 (0.88, 1.65)	0.24	0.3
CBS	rs234706	1418	per allele	BRAF-mutated	25.6	0.85 (0.61, 1.18)	0.33	0.3
CBS	rs234706	1418	per allele	KRAS/BRAF wild type	25.6	0.97 (0.76, 1.22)	0.77	0.3
	B12	1408	per 1 SD increase	KRAS-mutated	23.4	1.07 (0.84, 1.36)	0.59	0.08
	B12	1408	per 1 SD increase	BRAF-mutated	23.4	0.84 (0.65, 1.08)	0.17	0.08
	B12	1408	per 1 SD increase	KRAS/BRAF wild type	23.4	0.76 (0.64, 0.91)	0.002	0.08
MTRR	rs1532268	1403	per allele	KRAS-mutated	21.1	1.40 (1.03, 1.90)	0.03	0.12
MTRR	rs1532268	1403	per allele	BRAF-mutated	21.1	1.07 (0.77, 1.49)	0.67	0.12
MTRR	rs1532268	1403	per allele	KRAS/BRAF wild type	21.1	0.93 (0.74, 1.18)	0.57	0.12
MTHFR	rs1801133	1428	per allele	KRAS-mutated	20.7	0.75 (0.53, 1.06)	0.1	0.16
MTHFR	rs1801133	1428	per allele	BRAF-mutated	20.7	1.20 (0.85, 1.71)	0.3	0.16
MTHFR	rs1801133	1428	per allele	KRAS/BRAF wild type	20.7	0.95 (0.75, 1.20)	0.67	0.16
	Folate	1435	per 1 SD increase	KRAS-mutated	19.5	1.08 (0.82, 1.41)	0.6	0.81
	Folate	1435	per 1 SD increase	BRAF-mutated	19.5	0.99 (0.75, 1.31)	0.93	0.81
	Folate	1435	per 1 SD increase	KRAS/BRAF wild type	19.5	1.11 (0.91, 1.34)	0.31	0.81
CBS	844ins68	1420	per allele	KRAS-mutated	19	0.54 (0.26, 1.12)	0.1	0.11
CBS	844ins68	1420	per allele	BRAF-mutated	19	1.38 (0.77, 2.49)	0.28	0.11
CBS	844ins68	1420	per allele	KRAS/BRAF wild type	19	1.12 (0.63, 1.99)	0.69	0.11
TYMS	rs34489327	1399	per allele	KRAS-mutated	16.3	0.89 (0.64, 1.25)	0.51	0.64
TYMS	rs34489327	1399	per allele	BRAF-mutated	16.3	1.01 (0.73, 1.40)	0.93	0.64
TYMS	rs34489327	1399	per allele	KRAS/BRAF wild type	16.3	1.09 (0.87, 1.37)	0.47	0.64
MTR	rs1805087	1420	per allele	KRAS-mutated	15.6	0.90 (0.63, 1.29)	0.57	0.07
MTR	rs1805087	1420	per allele	BRAF-mutated	15.6	1.29 (0.92, 1.80)	0.14	0.07
MTR	rs1805087	1420	per allele	KRAS/BRAF wild type	15.6	0.78 (0.60, 1.02)	0.07	0.07
	B2	1429	per 1 SD increase	KRAS-mutated	15.3	1.14 (0.91, 1.43)	0.26	0.02
	B2	1429	per 1 SD increase	BRAF-mutated	15.3	0.79 (0.62, 1.01)	0.06	0.02
	B2	1429	per 1 SD increase	KRAS/BRAF wild type	15.3	0.76 (0.64, 0.91)	0.002	0.02
	Glycine	1435	per 1 SD increase	KRAS-mutated	14.9	0.95 (0.75, 1.21)	0.7	0.86
	Glycine	1435	per 1 SD increase	BRAF-mutated	14.9	1.04 (0.82, 1.31)	0.75	0.86
	Glycine	1435	per 1 SD increase	KRAS/BRAF wild type	14.9	0.97 (0.81, 1.16)	0.72	0.86
MTRR	rs1801394	1417	per allele	KRAS-mutated	14.3	1.04 (0.73, 1.48)	0.83	0.86
MTRR	rs1801394	1417	per allele	BRAF-mutated	14.3	0.91 (0.65, 1.28)	0.61	0.86
MTRR	rs1801394	1417	per allele	KRAS/BRAF wild type	14.3	1.01 (0.81, 1.26)	0.94	0.86
TCN2	rs1801198	1417	per allele	KRAS-mutated	14.1	1.13 (0.83, 1.52)	0.44	0.64
TCN2	rs1801198	1417	per allele	BRAF-mutated	14.1	1.13 (0.83, 1.55)	0.44	0.64
TCN2	rs1801198	1417	per allele	KRAS/BRAF wild type	14.1	0.97 (0.77, 1.22)	0.80	0.64
SHMT1	rs1979277	1411	per allele	KRAS-mutated	13.5	1.17 (0.85, 1.61)	0.34	0.48
SHMT1	rs1979277	1411	per allele	BRAF-mutated	13.5	0.89 (0.65, 1.22)	0.46	0.48
SHMT1	rs1979277	1411	per allele	KRAS/BRAF wild type	13.5	1.05 (0.84, 1.30)	0.69	0.48
SLC19A1	rs1051266	1411	per allele	KRAS-mutated	13.5	1.33 (0.99, 1.78)	0.06	0.14
SLC19A1	rs1051266	1411	per allele	BRAF-mutated	13.5	1.12 (0.81, 1.53)	0.50	0.14
SLC19A1	rs1051266	1411	per allele	KRAS/BRAF wild type	13.5	0.93 (0.75, 1.15)	0.49	0.14
MTHFD1	rs2236225	1420	per allele	KRAS-mutated	13	1.03 (0.77, 1.38)	0.86	0.72
MTHFD1	rs2236225	1420	per allele	BRAF-mutated	13	1.22 (0.88, 1.70)	0.23	0.72
MTHFD1	rs2236225	1420	per allele	KRAS/BRAF wild type	13	1.07 (0.85, 1.34)	0.56	0.72
MTHFR	rs1801131	1429	per allele	KRAS-mutated	11.9	1.13 (0.82, 1.57)	0.44	0.78
MTHFR	rs1801131	1429	per allele	BRAF-mutated	11.9	0.97 (0.70, 1.34)	0.85	0.78
MTHFR	rs1801131	1429	per allele	KRAS/BRAF wild type	11.9	1.08 (0.86, 1.35)	0.51	0.78
	Homocysteine	1435	per 1 SD increase	KRAS-mutated	10.8	1.03 (0.79, 1.33)	0.85	0.75
	Homocysteine	1435	per 1 SD increase	BRAF-mutated	10.8	0.96 (0.78, 1.19)	0.74	0.75
	Homocysteine	1435	per 1 SD increase	KRAS/BRAF wild type	10.8	1.07 (0.90, 1.28)	0.44	0.75
TCN2	rs9606756	1417	per allele	KRAS-mutated	10.5	1.01 (0.62, 1.64)	0.97	0.43
TCN2	rs9606756	1417	per allele	BRAF-mutated	10.5	0.66 (0.41, 1.06)	0.09	0.43
TCN2	rs9606756	1417	per allele	KRAS/BRAF wild type	10.5	0.89 (0.65, 1.21)	0.47	0.43
	Choline	1428	per 1 SD increase	KRAS-mutated	10	1.06 (0.81, 1.38)	0.66	0.43
	Choline	1428	per 1 SD increase	BRAF-mutated	10	1.07 (0.83, 1.38)	0.60	0.43
	Choline	1428	per 1 SD increase	KRAS/BRAF wild type	10	0.90 (0.76, 1.07)	0.25	0.43
	Betaine	1428	per 1 SD increase	KRAS-mutated	9.9	0.97 (0.75, 1.25)	0.83	0.51
	Betaine	1428	per 1 SD increase	BRAF-mutated	9.9	1.01 (0.80, 1.27)	0.96	0.51
	Betaine	1428	per 1 SD increase	KRAS/BRAF wild type	9.9	0.86 (0.72, 1.03)	0.09	0.51
	Methionine	1435	per 1 SD increase	KRAS-mutated	8.3	0.90 (0.70, 1.15)	0.39	0.45
	Methionine	1435	per 1 SD increase	BRAF-mutated	8.3	1.00 (0.80, 1.26)	0.97	0.45
	Methionine	1435	per 1 SD increase	KRAS/BRAF wild type	8.3	0.84 (0.70, 1.00)	0.05	0.45
	B6	1429	per 1 SD increase	KRAS-mutated	7.8	0.89 (0.71, 1.10)	0.28	0.91
	B6	1429	per 1 SD increase	BRAF-mutated	7.8	0.94 (0.74, 1.20)	0.65	0.91
	B6	1429	per 1 SD increase	KRAS/BRAF wild type	7.8	0.93 (0.79, 1.11)	0.44	0.91
	Cystathionine	1435	per 1 SD increase	KRAS-mutated	6.4	1.07 (0.83, 1.37)	0.62	0.4
	Cystathionine	1435	per 1 SD increase	BRAF-mutated	6.4	1.02 (0.80, 1.30)	0.89	0.4
	Cystathionine	1435	per 1 SD increase	KRAS/BRAF wild type	6.4	0.88 (0.72, 1.06)	0.18	0.4
FOLR1	rs2071010	1409	per allele	KRAS-mutated	6.4	1.09 (0.54, 2.23)	0.81	0.83
FOLR1	rs2071010	1409	per allele	BRAF-mutated	6.4	0.80 (0.33, 1.93)	0.62	0.83
FOLR1	rs2071010	1409	per allele	KRAS/BRAF wild type	6.4	1.07 (0.57, 2.00)	0.83	0.83
	Serine	1435	per 1 SD increase	KRAS-mutated	6.3	1.12 (0.89, 1.42)	0.34	0.3
	Serine	1435	per 1 SD increase	BRAF-mutated	6.3	0.86 (0.68, 1.10)	0.22	0.3
	Serine	1435	per 1 SD increase	KRAS/BRAF wild type	6.3	0.96 (0.82, 1.14)	0.67	0.3
	Cysteine	1435	per 1 SD increase	KRAS-mutated	4.3	0.89 (0.69, 1.13)	0.34	0.42
	Cysteine	1435	per 1 SD increase	BRAF-mutated	4.3	0.82 (0.64, 1.05)	0.11	0.42
	Cysteine	1435	per 1 SD increase	KRAS/BRAF wild type	4.3	1.00 (0.82, 1.22)	1.00	0.42
	Sarcosine	1435	per 1 SD increase	KRAS-mutated	4.1	1.11 (0.82, 1.50)	0.49	0.35
	Sarcosine	1435	per 1 SD increase	BRAF-mutated	4.1	0.81 (0.59, 1.12)	0.20	0.35
	Sarcosine	1435	per 1 SD increase	KRAS/BRAF wild type	4.1	1.00 (0.79, 1.26)	0.98	0.35
	DMG	1428	per 1 SD increase	KRAS-mutated	3.2	1.11 (0.85, 1.46)	0.45	0.39
	DMG	1428	per 1 SD increase	BRAF-mutated	3.2	0.91 (0.72, 1.14)	0.40	0.39
	DMG	1428	per 1 SD increase	KRAS/BRAF wild type	3.2	0.89 (0.75, 1.06)	0.19	0.39
Abbreviations: CRC, colorectal cancer; OR, odds ratio; CI: confidence interval, SD: Standard deviation.
a Estimates from conditional logistic regression models adjusted for the matching variables: age at and year of blood sampling, cohort, fasting status, and sex.
b Likelihood ratio test (2-sided) of heterogeneity, testing for a common association across subtypes.

## Sheet: Table E
Table E. Baseline and clinical characteristics for CRC cases by KRAS and BRAF mutation data availability. Summary statistics are presented as medians (interquartile range) unless otherwise stated
	Cases with KRAS/BRAF data (n = 488)		Cases without KRAS/BRAF data (n = 125)	Pa
Baseline characteristics
Sex (%)				0.41
Male	199 (40)		54 (45)
Female	294 (60)		66 (55)
Age at sampling (years)b	59.8 (50.2-60.1)		58.1 (49.9-60.0)	0.04
Body mass index (BMI, kg/m2)b	25.8 (23.6-28.4)		25.1 (23.1-28.0)	0.21
Smoking status (%)				0.94
Non-smoker	293 (59)		70 (58)
Current smoker	92 (19)		22 (18)
Ex-smoker	108 (22)		28 (23)
Alcohol intake (g/day)b,c	2.3 (0.2-5.9)		2.8 (0.2-5.6)	0.78
Recreational physical activityc,d,				0.41
1	176 (47)		35 (38)
2	89 (24)		28 (30)
3	62 (16)		19 (21)
4	25 (7)		4 (4)
5	24 (6)		6 (7)
Occupational physical activityc,e (%)				0.19
1	70 (21)		20 (22)
2	53 (16)		24 (27)
3	92 (28)		19 (21)
4	81 (25)		21 (23)
5	30 (9)		6 (7)
Plasma neopterin (nmol/L)b	9.6 (8.1-11.8)		9.9 (8.4-12.0)	0.21
Clinical characteristics
Age at diagnosis (years)b	65.3 (59.7-70.4)		63.9 (58.0-69.4)	0.08
Follow-up time (years)b	8.2 (4.5-11.8)		8.0 (5.2-12.3)	0.61
Site (%)				0.03
Right-sided colon	159 (32)		24 (20)
Left-sided colon	167 (34)		48 (40)
Rectum	166 (34)		48 (40)
Stage (%)				0.11
I&II	259 (54)		49 (45)
III&IV	217 (46)		59 (55)
a From test for difference in variable distribution. Mann-Whitney U tests for continuous variables, Chi-square tests for categorical variables.
b Interquartile range (IQR), 25-75th percentile.
c Variables only available for the VIP cohort.
d Self-reported exercise frequency during leisure time on a scale from 1-5, where 1=never, 2=every now and then - not regularly, 3=1-2 times/week, 4=2-3 times/week, 5= more than 3 times/week.
e Self-reported on a scale from 1-5, where 1=sedentary or standing work, 2=light but partly physically active, 3=light and physically active, 4=sometimes physically straining, 5=physically straining most of the time.

## Sheet: Table F
Table F. Odds ratios for CRC risk by tumor data availability for all one-carbon metabolism biomarkers and SNPs.
Gene (for SNPs)	Exposure	Complete, n	Effect type	Data availability	OR (95 % CI)a	P	Pheterogeneityb
	Glycine	1803	per 1 SD increase	Tumor data unavailable	1.38 (1.06, 1.79)	0.02	0.02
	Glycine	1803	per 1 SD increase	Tumor data	0.98 (0.87, 1.10)	0.72	0.02
CBS	844ins68	1782	per allele	Tumor data unavailable	0.39 (0.17, 0.89)	0.03	0.03
CBS	844ins68	1782	per allele	Tumor data	0.99 (0.70, 1.41)	0.95	0.03
TCN2	rs1801198	1779	per allele	Tumor data unavailable	0.75 (0.54, 1.03)	0.08	0.06
TCN2	rs1801198	1779	per allele	Tumor data	1.05 (0.90, 1.23)	0.54	0.06
MTHFR	rs1801133	1792	per allele	Tumor data unavailable	0.72 (0.52, 0.99)	0.04	0.13
MTHFR	rs1801133	1792	per allele	Tumor data	0.95 (0.80, 1.12)	0.53	0.13
BHMT	rs3733890	1776	per allele	Tumor data unavailable	1.25 (0.89, 1.75)	0.2	0.15
BHMT	rs3733890	1776	per allele	Tumor data	0.94 (0.79, 1.13)	0.52	0.15
TCN2	rs9606756	1779	per allele	Tumor data unavailable	1.20 (0.80, 1.80)	0.38	0.15
TCN2	rs9606756	1779	per allele	Tumor data	0.85 (0.68, 1.07)	0.17	0.15
	Methionine	1803	per 1 SD increase	Tumor data unavailable	1.06 (0.81, 1.38)	0.66	0.26
	Methionine	1803	per 1 SD increase	Tumor data	0.90 (0.80, 1.01)	0.07	0.26
	Homocysteine	1803	per 1 SD increase	Tumor data unavailable	1.17 (0.93, 1.49)	0.19	0.29
	Homocysteine	1803	per 1 SD increase	Tumor data	1.02 (0.90, 1.15)	0.76	0.29
FOLR1	rs2071010	1768	per allele	Tumor data unavailable	0.66 (0.33, 1.33)	0.25	0.3
FOLR1	rs2071010	1768	per allele	Tumor data	1.01 (0.67, 1.52)	0.97	0.3
	B2	1794	per 1 SD increase	Tumor data unavailable	0.75 (0.58, 0.97)	0.03	0.33
	B2	1794	per 1 SD increase	Tumor data	0.86 (0.76, 0.96)	0.01	0.33
	Cysteine	1803	per 1 SD increase	Tumor data unavailable	1.04 (0.80, 1.36)	0.76	0.36
	Cysteine	1803	per 1 SD increase	Tumor data	0.91 (0.80, 1.04)	0.16	0.36
SLC19A1	rs1051266	1771	per allele	Tumor data unavailable	1.25 (0.91, 1.70)	0.16	0.37
SLC19A1	rs1051266	1771	per allele	Tumor data	1.07 (0.92, 1.24)	0.41	0.37
CTH	rs1021737	1764	per allele	Tumor data unavailable	0.83 (0.57, 1.20)	0.31	0.38
CTH	rs1021737	1764	per allele	Tumor data	1.00 (0.83, 1.20)	0.96	0.38
	Betaine	1795	per 1 SD increase	Tumor data unavailable	0.82 (0.63, 1.06)	0.12	0.4
	Betaine	1795	per 1 SD increase	Tumor data	0.92 (0.82, 1.04)	0.18	0.4
MTRR	rs1801394	1778	per allele	Tumor data unavailable	1.12 (0.82, 1.52)	0.47	0.49
MTRR	rs1801394	1778	per allele	Tumor data	0.99 (0.84, 1.17)	0.92	0.49
	Choline	1795	per 1 SD increase	Tumor data unavailable	1.06 (0.83, 1.35)	0.65	0.52
	Choline	1795	per 1 SD increase	Tumor data	0.97 (0.85, 1.10)	0.6	0.52
	Serine	1803	per 1 SD increase	Tumor data unavailable	1.07 (0.83, 1.38)	0.62	0.53
	Serine	1803	per 1 SD increase	Tumor data	0.97 (0.87, 1.09)	0.66	0.53
	Cystathionine	1803	per 1 SD increase	Tumor data unavailable	0.87 (0.67, 1.14)	0.32	0.55
	Cystathionine	1803	per 1 SD increase	Tumor data	0.95 (0.84, 1.09)	0.49	0.55
	B12	1776	per 1 SD increase	Tumor data unavailable	0.91 (0.74, 1.11)	0.35	0.64
	B12	1776	per 1 SD increase	Tumor data	0.85 (0.76, 0.97)	0.01	0.64
	B6	1794	per 1 SD increase	Tumor data unavailable	0.87 (0.68, 1.11)	0.27	0.68
	B6	1794	per 1 SD increase	Tumor data	0.92 (0.82, 1.04)	0.17	0.68
MTR	rs1805087	1782	per allele	Tumor data unavailable	0.86 (0.60, 1.24)	0.43	0.7
MTR	rs1805087	1782	per allele	Tumor data	0.93 (0.78, 1.11)	0.44	0.7
DHFR	rs70991108	1746	per allele	Tumor data unavailable	0.94 (0.70, 1.27)	0.7	0.7
DHFR	rs70991108	1746	per allele	Tumor data	0.88 (0.76, 1.03)	0.12	0.7
	Sarcosine	1803	per 1 SD increase	Tumor data unavailable	1.04 (0.76, 1.43)	0.79	0.71
	Sarcosine	1803	per 1 SD increase	Tumor data	0.98 (0.84, 1.14)	0.77	0.71
TYMS	rs34489327	1749	per allele	Tumor data unavailable	0.96 (0.70, 1.32)	0.81	0.75
TYMS	rs34489327	1749	per allele	Tumor data	1.02 (0.87, 1.20)	0.81	0.75
MTHFR	rs1801131	1793	per allele	Tumor data unavailable	1.12 (0.80, 1.56)	0.53	0.8
MTHFR	rs1801131	1793	per allele	Tumor data	1.06 (0.91, 1.25)	0.45	0.8
	DMG	1795	per 1 SD increase	Tumor data unavailable	0.96 (0.75, 1.23)	0.76	0.85
	DMG	1795	per 1 SD increase	Tumor data	0.94 (0.83, 1.05)	0.28	0.85
CBS	rs234706	1779	per allele	Tumor data unavailable	1.03 (0.75, 1.40)	0.87	0.86
CBS	rs234706	1779	per allele	Tumor data	0.99 (0.84, 1.17)	0.93	0.86
MTHFD1	rs2236225	1782	per allele	Tumor data unavailable	1.11 (0.80, 1.53)	0.53	0.93
MTHFD1	rs2236225	1782	per allele	Tumor data	1.09 (0.93, 1.28)	0.28	0.93
MTRR	rs1532268	1762	per allele	Tumor data unavailable	1.07 (0.76, 1.51)	0.68	0.96
MTRR	rs1532268	1762	per allele	Tumor data	1.08 (0.92, 1.27)	0.33	0.96
	Folate	1803	per 1 SD increase	Tumor data unavailable	1.07 (0.82, 1.40)	0.62	0.98
	Folate	1803	per 1 SD increase	Tumor data	1.07 (0.93, 1.22)	0.36	0.98
SHMT1	rs1979277	1771	per allele	Tumor data unavailable	1.03 (0.74, 1.42)	0.87	0.99
SHMT1	rs1979277	1771	per allele	Tumor data	1.03 (0.88, 1.20)	0.71	0.99
Abbreviations: CRC, colorectal cancer; OR, odds ratio; CI: confidence interval, SD: Standard deviation.
a Estimates from conditional logistic regression models adjusted for the matching variables: age at and year of blood sampling, cohort, fasting status, and sex.
b Likelihood ratio test (2-sided) of heterogeneity, testing for a common association across subtypes.

## Sheet: Table G
Table G. Logistic regression coefficients of the fitted and re-fitted tumor data availability models
	Unweighted modela			Weighted refitted modelb
Tern	Beta (SE)	P		Beta (SE)	P
(Intercept)	0.28 (0.91)	0.76		-0.07 (0.51)	0.89
Stage (I&II)	ref			ref
Stage (III&IV)	-0.34 (0.22)	0.12		-0.13 (0.12)	0.26
Age at diagnosis	0.03 (0.01)	0.02		0.00 (0.01)	0.63
Tumor site (right-sided colon)	ref			ref
Tumor site (left-sided colon)	-0.58 (0.28)	0.04		-0.11 (0.15)	0.47
Tumor site (rectum)	-0.47 (0.30)	0.12		0.03 (0.15)	0.87
Year of diagnosis (<2002)	ref			ref
Year of diagnosis (2002-2006)	-0.78 (0.25)	0.002		-0.13 (0.14)	0.37
Year of diagnosis (≥2006)	-0.02 (0.33)	0.96		-0.10 (0.17)	0.56
Cohort (VIP)	ref			ref
Cohort (MA)	-0.25 (0.32)	0.42		-0.05 (0.17)	0.76
Sex (male)	ref			ref
Sex (female)	0.16 (0.25)	0.53		0.05 (0.14)	0.72
a Unweighted logistic regression model for tumor KRAS/BRAF mutation data availability.
b Weighted logistic regression model for tumor KRAS/BRAF data availability, with weights 1/pi for cases with tumor data and 1/(1-pi) for cases without tumor data, where pi are fitted probability for participant i from the unweighted model.

## Sheet: Table H
Table H. Odds ratios for CRC risk by CIMP status for all one-carbon metabolism biomarkers and SNPs.
Gene (for SNPs)	Exposure	Complete, n	Effect type	CRC Subtype	Bayesian network edge confidence (%)	OR (95 % CI)a	P	Pheterogeneityb
	Folate	1156	per 1 SD increase	CIMP Negative	32.2	1.07 (0.87, 1.31)	0.53	0.73
	Folate	1156	per 1 SD increase	CIMP Positive	32.2	1.13 (0.89, 1.42)	0.32	0.73
	Glycine	1156	per 1 SD increase	CIMP Negative	28.4	0.88 (0.71, 1.10)	0.26	0.3
	Glycine	1156	per 1 SD increase	CIMP Positive	28.4	1.02 (0.85, 1.23)	0.8	0.3
MTHFR	rs1801133	1151	per allele	CIMP Negative	24.7	0.77 (0.58, 1.01)	0.06	0.11
MTHFR	rs1801133	1151	per allele	CIMP Positive	24.7	1.05 (0.80, 1.37)	0.75	0.11
MTHFD1	rs2236225	1145	per allele	CIMP Negative	21.9	0.97 (0.76, 1.25)	0.83	0.17
MTHFD1	rs2236225	1145	per allele	CIMP Positive	21.9	1.24 (0.97, 1.59)	0.08	0.17
MTRR	rs1532268	1129	per allele	CIMP Negative	18.9	1.23 (0.94, 1.60)	0.13	0.28
MTRR	rs1532268	1129	per allele	CIMP Positive	18.9	1.00 (0.77, 1.30)	1	0.28
TCN2	rs1801198	1142	per allele	CIMP Negative	18.2	0.91 (0.71, 1.18)	0.48	0.12
TCN2	rs1801198	1142	per allele	CIMP Positive	18.2	1.21 (0.95, 1.54)	0.13	0.12
CTH	rs1021737	1132	per allele	CIMP Negative	17.8	1.04 (0.78, 1.38)	0.79	0.23
CTH	rs1021737	1132	per allele	CIMP Positive	17.8	0.80 (0.59, 1.10)	0.16	0.23
MTR	rs1805087	1145	per allele	CIMP Negative	17.6	0.90 (0.67, 1.20)	0.47	0.44
MTR	rs1805087	1145	per allele	CIMP Positive	17.6	1.05 (0.80, 1.38)	0.71	0.44
CBS	rs234706	1143	per allele	CIMP Positive	15.4	0.91 (0.70, 1.19)	0.5	0.3
CBS	rs234706	1143	per allele	CIMP Negative	15.4	1.11 (0.86, 1.42)	0.43	0.3
DHFR	rs70991108	1117	per allele	CIMP Positive	15.1	0.90 (0.71, 1.15)	0.4	0.59
DHFR	rs70991108	1117	per allele	CIMP Negative	15.1	0.99 (0.78, 1.26)	0.93	0.59
	B2	1151	per 1 SD increase	CIMP Negative	14.9	0.92 (0.77, 1.09)	0.33	0.3
	B2	1151	per 1 SD increase	CIMP Positive	14.9	0.80 (0.65, 0.97)	0.03	0.3
MTRR	rs1801394	1142	per allele	CIMP Negative	14.9	1.16 (0.89, 1.51)	0.26	0.14
MTRR	rs1801394	1142	per allele	CIMP Positive	14.9	0.88 (0.68, 1.14)	0.34	0.14
	Choline	1151	per 1 SD increase	CIMP Negative	14.8	0.86 (0.70, 1.05)	0.14	0.08
	Choline	1151	per 1 SD increase	CIMP Positive	14.8	1.11 (0.90, 1.35)	0.33	0.08
BHMT	rs3733890	1139	per allele	CIMP Negative	14.5	0.87 (0.65, 1.16)	0.34	0.28
BHMT	rs3733890	1139	per allele	CIMP Positive	14.5	1.08 (0.83, 1.40)	0.58	0.28
TYMS	rs34489327	1126	per allele	CIMP Negative	13.9	1.13 (0.86, 1.49)	0.37	0.43
TYMS	rs34489327	1126	per allele	CIMP Positive	13.9	0.98 (0.76, 1.26)	0.86	0.43
SLC19A1	rs1051266	1136	per allele	CIMP Negative	13.8	0.99 (0.79, 1.25)	0.94	0.41
SLC19A1	rs1051266	1136	per allele	CIMP Positive	13.8	1.14 (0.90, 1.44)	0.29	0.41
SHMT1	rs1979277	1136	per allele	CIMP Negative	13	1.20 (0.94, 1.54)	0.15	0.14
SHMT1	rs1979277	1136	per allele	CIMP Positive	13	0.92 (0.72, 1.18)	0.53	0.14
	B12	1133	per 1 SD increase	CIMP Negative	12.7	0.74 (0.61, 0.91)	0.005	0.19
	B12	1133	per 1 SD increase	CIMP Positive	12.7	0.89 (0.74, 1.08)	0.24	0.19
	Methionine	1156	per 1 SD increase	CIMP Positive	12.4	0.93 (0.77, 1.12)	0.43	0.44
	Methionine	1156	per 1 SD increase	CIMP Negative	12.4	0.83 (0.68, 1.02)	0.07	0.44
	B6	1151	per 1 SD increase	CIMP Negative	12	0.90 (0.75, 1.08)	0.27	0.46
	B6	1151	per 1 SD increase	CIMP Positive	12	1.00 (0.82, 1.21)	0.98	0.46
CBS	no rs#, 844ins68	1145	per allele	CIMP Positive	10.5	1.27 (0.77, 2.11)	0.35	0.14
CBS	no rs#, 844ins68	1145	per allele	CIMP Negative	10.5	0.71 (0.38, 1.30)	0.26	0.14
	Homocysteine	1156	per 1 SD increase	CIMP Negative	10.2	0.96 (0.78, 1.17)	0.68	0.46
	Homocysteine	1156	per 1 SD increase	CIMP Positive	10.2	1.06 (0.88, 1.27)	0.53	0.46
TCN2	rs9606756	1142	per allele	CIMP Negative	10.1	1.04 (0.73, 1.48)	0.83	0.37
TCN2	rs9606756	1142	per allele	CIMP Positive	10.1	0.83 (0.58, 1.17)	0.28	0.37
	Sarcosine	1156	per 1 SD increase	CIMP Positive	9.9	1.03 (0.82, 1.30)	0.78	0.63
	Sarcosine	1156	per 1 SD increase	CIMP Negative	9.9	0.95 (0.73, 1.24)	0.7	0.63
	Serine	1156	per 1 SD increase	CIMP Negative	9.3	0.93 (0.77, 1.13)	0.48	0.85
	Serine	1156	per 1 SD increase	CIMP Positive	9.3	0.96 (0.80, 1.14)	0.62	0.85
MTHFR	rs1801131	1152	per allele	CIMP Positive	8.8	1.11 (0.87, 1.41)	0.39	0.9
MTHFR	rs1801131	1152	per allele	CIMP Negative	8.8	1.14 (0.87, 1.48)	0.34	0.9
	DMG	1151	per 1 SD increase	CIMP Negative	7.6	0.88 (0.72, 1.07)	0.2	0.46
	DMG	1151	per 1 SD increase	CIMP Positive	7.6	0.97 (0.81, 1.17)	0.77	0.46
	Betaine	1151	per 1 SD increase	CIMP Negative	7.6	0.87 (0.70, 1.08)	0.21	0.21
	Betaine	1151	per 1 SD increase	CIMP Positive	7.6	1.05 (0.87, 1.26)	0.63	0.21
	Cysteine	1156	per 1 SD increase	CIMP Positive	7	1.00 (0.81, 1.23)	0.97	0.46
	Cysteine	1156	per 1 SD increase	CIMP Negative	7	0.89 (0.73, 1.10)	0.29	0.46
FOLR1	rs2071010	1134	per allele	CIMP Positive	5.4	1.10 (0.56, 2.17)	0.77	0.91
FOLR1	rs2071010	1134	per allele	CIMP Negative	5.4	1.17 (0.57, 2.37)	0.67	0.91
	Cystathionine	1156	per 1 SD increase	CIMP Negative	3.4	0.96 (0.77, 1.18)	0.67	0.98
	Cystathionine	1156	per 1 SD increase	CIMP Positive	3.4	0.96 (0.79, 1.17)	0.68	0.98
Abbreviations: CRC, colorectal cancer; OR, odds ratio; CI: confidence interval, SD: Standard deviation, CIMP: CpG Island Methylator Phenotyp.
a Estimates from conditional logistic regression models adjusted for the matching variables: age at and year of blood sampling, cohort, fasting status, and sex.
b Likelihood ratio test (2-sided) of heterogeneity, testing for a common association across subtypes.

## Sheet: Table I
Table I. Odds ratios for CRC risk by MSI status for all one-carbon metabolism biomarkers and SNPs.
Gene (for SNPs)	Exposure	Complete, n	Effect type	CRC Subtype	Bayesian network edge confidence (%)	OR (95 % CI)a	P	Pheterogeneityb
	B2	1165	per 1 SD increase	MSS	28.3	0.82 (0.71, 0.96)	0.01	0.26
	B2	1165	per 1 SD increase	MSI	28.3	1.00 (0.74, 1.36)	0.98	0.26
CTH	rs1021737	1146	per allele	MSS	21.8	0.85 (0.68, 1.07)	0.17	0.21
CTH	rs1021737	1146	per allele	MSI	21.8	1.23 (0.72, 2.10)	0.44	0.21
MTRR	rs1532268	1143	per allele	MSS	21.1	1.15 (0.94, 1.41)	0.17	0.33
MTRR	rs1532268	1143	per allele	MSI	21.1	0.90 (0.57, 1.41)	0.65	0.33
	Folate	1170	per 1 SD increase	MSS	18	1.03 (0.87, 1.21)	0.73	0.09
	Folate	1170	per 1 SD increase	MSI	18	1.54 (0.98, 2.42)	0.06	0.09
	Sarcosine	1170	per 1 SD increase	MSI	17.3	0.85 (0.56, 1.28)	0.44	0.41
	Sarcosine	1170	per 1 SD increase	MSS	17.3	1.03 (0.85, 1.24)	0.79	0.41
	Glycine	1170	per 1 SD increase	MSS	14	0.90 (0.77, 1.06)	0.21	0.12
	Glycine	1170	per 1 SD increase	MSI	14	1.17 (0.88, 1.56)	0.28	0.12
MTHFR	rs1801133	1165	per allele	MSS	13.7	0.91 (0.74, 1.12)	0.35	0.86
MTHFR	rs1801133	1165	per allele	MSI	13.7	0.95 (0.59, 1.54)	0.84	0.86
	B6	1165	per 1 SD increase	MSS	13.5	0.89 (0.77, 1.04)	0.15	0.07
	B6	1165	per 1 SD increase	MSI	13.5	1.21 (0.90, 1.62)	0.2	0.07
SLC19A1	rs1051266	1150	per allele	MSS	12.5	1.06 (0.89, 1.27)	0.5	0.93
SLC19A1	rs1051266	1150	per allele	MSI	12.5	1.04 (0.70, 1.56)	0.84	0.93
TYMS	rs34489327	1140	per allele	MSS	11.9	1.00 (0.82, 1.22)	0.99	0.66
TYMS	rs34489327	1140	per allele	MSI	11.9	1.11 (0.72, 1.70)	0.63	0.66
MTRR	rs1801394	1156	per allele	MSS	11.8	1.03 (0.84, 1.26)	0.8	0.98
MTRR	rs1801394	1156	per allele	MSI	11.8	1.03 (0.67, 1.60)	0.88	0.98
MTHFD1	rs2236225	1159	per allele	MSS	11.3	1.10 (0.91, 1.33)	0.3	0.9
MTHFD1	rs2236225	1159	per allele	MSI	11.3	1.07 (0.69, 1.67)	0.76	0.9
SHMT1	rs1979277	1150	per allele	MSS	10.8	1.01 (0.84, 1.22)	0.91	0.58
SHMT1	rs1979277	1150	per allele	MSI	10.8	1.15 (0.75, 1.76)	0.52	0.58
BHMT	rs3733890	1153	per allele	MSS	10.6	0.98 (0.79, 1.21)	0.86	0.76
BHMT	rs3733890	1153	per allele	MSI	10.6	0.90 (0.56, 1.47)	0.68	0.76
CBS	rs234706	1157	per allele	MSI	10.2	1.05 (0.66, 1.65)	0.85	0.93
CBS	rs234706	1157	per allele	MSS	10.2	1.02 (0.84, 1.24)	0.82	0.93
MTR	rs1805087	1159	per allele	MSS	10.1	0.94 (0.76, 1.17)	0.6	0.41
MTR	rs1805087	1159	per allele	MSI	10.1	1.18 (0.73, 1.91)	0.51	0.41
MTHFR	rs1801131	1166	per allele	MSI	9.3	1.31 (0.88, 1.95)	0.18	0.4
MTHFR	rs1801131	1166	per allele	MSS	9.3	1.08 (0.89, 1.32)	0.42	0.4
	Cysteine	1170	per 1 SD increase	MSI	9	1.18 (0.80, 1.74)	0.4	0.2
	Cysteine	1170	per 1 SD increase	MSS	9	0.90 (0.77, 1.06)	0.21	0.2
	Betaine	1165	per 1 SD increase	MSS	8.8	0.95 (0.82, 1.11)	0.53	0.99
	Betaine	1165	per 1 SD increase	MSI	8.8	0.95 (0.68, 1.33)	0.78	0.99
TCN2	rs9606756	1156	per allele	MSS	8.7	0.84 (0.64, 1.10)	0.21	0.43
TCN2	rs9606756	1156	per allele	MSI	8.7	1.10 (0.60, 2.02)	0.75	0.43
	B12	1144	per 1 SD increase	MSS	8.6	0.80 (0.69, 0.93)	0.005	0.43
	B12	1144	per 1 SD increase	MSI	8.6	0.93 (0.67, 1.29)	0.67	0.43
DHFR	rs70991108	1132	per allele	MSI	8.6	0.94 (0.61, 1.46)	0.8	0.91
DHFR	rs70991108	1132	per allele	MSS	8.6	0.92 (0.76, 1.11)	0.37	0.91
	DMG	1165	per 1 SD increase	MSS	7.7	0.92 (0.79, 1.07)	0.26	0.78
	DMG	1165	per 1 SD increase	MSI	7.7	0.97 (0.68, 1.37)	0.86	0.78
	Homocysteine	1170	per 1 SD increase	MSS	7.4	1.06 (0.91, 1.24)	0.46	0.46
	Homocysteine	1170	per 1 SD increase	MSI	7.4	0.94 (0.71, 1.25)	0.67	0.46
TCN2	rs1801198	1156	per allele	MSS	6.6	1.02 (0.85, 1.24)	0.81	0.29
TCN2	rs1801198	1156	per allele	MSI	6.6	1.33 (0.85, 2.07)	0.21	0.29
	Choline	1165	per 1 SD increase	MSS	6.5	0.96 (0.82, 1.11)	0.57	0.79
	Choline	1165	per 1 SD increase	MSI	6.5	1.01 (0.71, 1.43)	0.97	0.79
	Methionine	1170	per 1 SD increase	MSI	6.2	0.96 (0.71, 1.30)	0.79	0.55
	Methionine	1170	per 1 SD increase	MSS	6.2	0.86 (0.74, 1.01)	0.06	0.55
FOLR1	rs2071010	1148	per allele	MSI	5.6	0.47 (0.09, 2.34)	0.36	0.24
FOLR1	rs2071010	1148	per allele	MSS	5.6	1.22 (0.74, 1.99)	0.44	0.24
	Cystathionine	1170	per 1 SD increase	MSS	5.2	0.94 (0.80, 1.10)	0.45	0.36
	Cystathionine	1170	per 1 SD increase	MSI	5.2	1.12 (0.80, 1.56)	0.52	0.36
	Serine	1170	per 1 SD increase	MSS	3.8	0.97 (0.84, 1.12)	0.7	0.76
	Serine	1170	per 1 SD increase	MSI	3.8	0.92 (0.67, 1.26)	0.61	0.76
CBS	no rs#, 844ins68	1159	per allele	MSI	3.3	1.17 (0.50, 2.72)	0.71	0.71
CBS	no rs#, 844ins68	1159	per allele	MSS	3.3	0.98 (0.63, 1.50)	0.91	0.71
Abbreviations: CRC, colorectal cancer; OR, odds ratio; CI: confidence interval, SD: Standard deviation, MSS/MSI: Microsatellite stable/instable.
a Estimates from conditional logistic regression models adjusted for the matching variables: age at and year of blood sampling, cohort, fasting status, and sex.
b Likelihood ratio test (2-sided) of heterogeneity, testing for a common association across subtypes.
